# Supplementary material for: Metabarcoding Analysis of Rhizosphere and Bulk Soils in Bulgaria Reveals Fungal Community Shifts Under Oat–Vetch Intercropping Versus Sole Oat Cultivation
Source: Microorganisms. 2025 Dec 24;14(1):42. doi: 10.3390/microorganisms14010042 (PMC12843743; doi:10.3390/microorganisms14010042)
Supplement: Supplementary file 1 [file microorganisms-14-00042-s001.zip]

Archive with 4 entries (4 files):
- Supplementary figure S1. Phylogenetic relationships and distribution of dominant rhizosphere fungi across soil management treatments..png
- Supplementary figure S2. Relative abundance of fungal phyla in rhizosphere soil samples (S1¿CS6)..png
- Supplementary table S1. Quality control statistics of sequence reads..xls
- Supplementary table S2. PERMANOVA comparing fungal community composition.pdf
