# Supplementary material for: Metabarcoding Analysis of Rhizosphere and Bulk Soils in Bulgaria Reveals Fungal Community Shifts Under Oat–Vetch Intercropping Versus Sole Oat Cultivation
Source: Microorganisms. 2025 Dec 24;14(1):42. doi: 10.3390/microorganisms14010042 (PMC12843743; doi:10.3390/microorganisms14010042)
Supplement: Supplementary file 1 [file microorganisms-14-00042-s001.zip › Supplementary table S1. Quality control statistics of sequence reads..xls]

## Sheet: Supplementary Table S1
Sample	RawPE	Combined	Qualified	Nochime	Base(nt)	Avglen(nt)	GC	Q20	Q30	Effective%
S1	75779	65144	64968	62695	15398585	245.61	52.53%	99.37%	97.32%	82.73%
S2	89901	79272	79193	75780	16953294	223.72	47.80%	99.66%	98.37%	84.29%
S3	66459	54330	54256	51991	11761466	226.22	47.41%	99.46%	97.59%	78.23%
S4	65353	57417	57341	55099	12596332	228.61	48.52%	99.52%	97.74%	84.31%
S5	64643	55483	55401	53883	12189146	226.22	47.89%	99.61%	98.25%	83.35%
S6	101894	81230	81077	78021	18342693	235.10	50.56%	99.44%	97.72%	76.57%
